# Supplementary material for: Wireframe DNA Origami for the Cellular Delivery of Platinum(II)-Based Drugs
Source: Int J Mol Sci. 2023 Nov 24;24(23):16715. doi: 10.3390/ijms242316715 (PMC10706596; doi:10.3390/ijms242316715)
Supplement: Supplementary file 1 [file ijms-24-16715-s001.zip]

Archive with 1 entries (1 files):
- ijms-2727618-supplementary.pdf
